# Supplementary material for: Biochemical Defense Mechanisms of Olive Varieties Against Pythium schmitthenneri, the Causal Agent of Root Rot Disease
Source: Pathogens. 2025 Aug 11;14(8):803. doi: 10.3390/pathogens14080803 (PMC12389449; doi:10.3390/pathogens14080803)
Supplement: Supplementary file 1 [file pathogens-14-00803-s001.zip]

Archive with 1 entries (1 files):
- pathogens-3787087-supplementary.pdf
